# Supplementary material for: The experience of a tele-operated avatar being touched increases operator’s sense of discomfort
Source: PeerJ Comput Sci. 2024 Mar 19;10:e1926. doi: 10.7717/peerj-cs.1926 (PMC11042036; doi:10.7717/peerj-cs.1926)
Supplement: Supplemental Information 1 [file peerj-cs-10-1926-s001.csv]

id	gender	avatar	Q1-first-w/	Q1-first-w/o	Q1-third-w/	Q1-third-w/o	Q1-direct-w/	Q1-direct-w/o	Q2-first-w/	Q2-first-w/o	Q2-third-w/	Q2-third-w/o	Q2-direct-w/	Q2-direct-w/o	Q3-first-w/	Q3-first-w/o	Q3-third-w/	Q3-third-w/o	Q3-direct-w/	Q3-direct-w/o	Q4-first-w/	Q4-first-w/o	Q4-third-w/	Q4-third-w/o	Q4-direct-w/	Q4-direct-w/o	Q5-first-w/	Q5-first-w/o	Q5-third-w/	Q5-third-w/o	Q5-direct-w/	Q5-direct-w/o	Q6-first-w/	Q6-first-w/o	Q6-third-w/	Q6-third-w/o	Q6-direct-w/	Q6-direct-w/o	ITU-first-w/	ITU-first-w/o	ITU-third-w/	ITU-third-w/o	ITU-direct-w/	ITU-direct-w/o	Likeability-first-w/	Likeability-first-w/o	Likeability-third-w/	Likeability-third-w/o	Likeability-direct-w/
1	woman	woman	2	2	1	2	1	2	1	1	1	1	1	1	4	4	4	4	3	4	3	3	4	3	4	2	1	1	1	1	1	1	2	1	2	3	2	1	3	3	3.666666667	2.666666667	4	3	2.8	3	3	3	3
2	man	woman	5	4	4	4	3	5	2	5	3	4	1	4	5	5	3	5	5	4	5	4	5	5	5	3	1	5	4	4	3	4	3	4	5	4	4	5	3.333333333	4	3.666666667	4.333333333	3.666666667	3.666666667	3.6	3	3.4	3.6	3.8
3	man	woman	5	1	3	1	3	1	4	1	3	1	5	1	4	6	6	5	4	6	7	1	4	2	7	2	2	1	1	1	1	1	5	5	5	5	5	4	2.666666667	3	2.666666667	3	2.666666667	2.666666667	4.4	4.2	4.2	4.2	4.2
4	man	woman	4	5	5	3	3	1	6	1	3	1	5	1	5	7	6	7	6	7	5	3	6	3	5	2	3	2	3	5	3	1	3	5	3	3	3	2	3	2.333333333	3.666666667	2.666666667	2.666666667	1	3	3.2	3	3.4	2.6
5	woman	woman	6	1	6	5	6	5	6	1	6	5	6	5	6	7	5	4	5	6	6	2	6	5	6	6	6	1	6	5	6	5	6	5	6	5	6	3	3.666666667	4	4	3.666666667	4	3.666666667	3.8	3.8	3.8	3.4	4
6	man	woman	7	6	7	5	7	1	7	5	7	2	7	2	3	7	2	7	2	5	7	6	7	7	7	2	5	7	6	3	6	2	6	7	7	7	7	5	2	7	2.333333333	7	2	6.333333333	3	5	2.6	5	3.2
7	man	woman	1	3	1	2	1	1	2	3	1	2	2	1	3	1	1	2	2	2	3	2	1	2	1	1	2	2	1	1	2	1	3	4	3	1	1	1	1	1.666666667	1	1	1	1	2	1.2	1.6	1.2	1.2
8	man	woman	2	3	2	2	4	2	1	1	1	1	1	1	1	2	2	4	2	2	3	5	3	7	5	4	2	4	2	1	1	1	2	4	3	5	2	5	5	5.333333333	5	4.666666667	5	6	5	5	5	4.8	5
9	woman	woman	3	7	6	2	6	3	2	7	6	1	6	2	6	5	5	6	3	5	5	7	6	2	6	2	2	7	6	2	6	2	5	7	6	4	6	2	4.333333333	5	5	4	4	4	3.8	4.8	4	2.6	4
10	man	woman	2	2	2	6	2	2	2	1	1	3	2	1	6	7	7	3	7	7	2	2	2	5	2	1	2	6	5	6	2	5	5	6	6	7	5	7	5.333333333	6.666666667	6	6	5.333333333	6	4.8	4.8	4.8	4.8	4.6
11	woman	woman	2	6	2	7	2	7	7	3	6	3	7	2	2	4	2	7	5	4	1	7	4	7	7	7	2	6	2	7	2	7	1	7	2	7	3	7	1.333333333	7	3	7	3.666666667	7	2	5	3	5	3.6
12	man	woman	3	2	3	2	3	3	1	1	1	1	1	1	7	6	7	2	5	7	7	6	7	5	7	7	5	5	5	3	5	5	7	7	7	7	5	7	5	5	5	4.333333333	5	5	5	5	5	5	5
13	woman	woman	3	4	4	5	4	4	4	4	5	5	4	3	4	4	3	4	4	4	5	4	5	5	4	3	2	5	4	5	3	3	4	5	5	6	3	3	4	3.666666667	4	3.666666667	3.333333333	2.333333333	3.4	3.2	3.4	3.4	3.4
14	man	woman	4	4	3	3	3	5	3	3	3	3	3	2	6	7	6	7	6	6	5	5	3	4	6	5	3	4	3	3	3	4	4	3	2	4	5	5	3	4	2.333333333	3	3.333333333	3	4	4	3.8	4	3.8
15	woman	woman	3	2	3	2	3	2	4	3	4	1	2	3	4	2	4	3	5	2	6	6	6	4	7	5	2	3	3	2	3	2	2	4	5	3	5	4	1	1.666666667	1.666666667	1.333333333	1.666666667	1.666666667	3.4	2.8	2.8	2.6	2.6
16	man	woman	4	3	5	3	5	3	4	3	4	3	4	3	4	4	5	4	4	4	5	3	5	3	4	4	4	3	4	4	4	3	4	3	4	3	4	3	3	2.666666667	3.333333333	3	3.666666667	3	3.8	3.4	3.8	3.4	4
17	woman	woman	4	1	5	5	5	6	4	1	5	5	5	6	6	4	5	6	5	6	5	4	5	6	5	6	2	2	5	6	5	6	2	2	5	6	5	6	5.333333333	3	5	6	5	6	4	3	4	5	5
18	woman	woman	2	3	2	2	2	1	2	3	3	2	1	2	4	3	4	4	4	3	4	5	4	2	4	3	1	4	1	2	2	2	2	3	2	3	2	3	2	2.333333333	2	2.333333333	2	2.333333333	3.6	3.2	3.4	3.2	3.2
19	woman	woman	4	4	2	4	5	5	2	2	1	2	1	2	6	6	4	5	6	6	6	6	4	5	6	5	3	4	3	4	5	5	5	5	3	5	5	5	6	6	4.333333333	5	6	6	2.4	1.6	2.2	4	1.6
20	woman	woman	3	1	3	1	4	1	3	3	4	2	5	3	6	5	6	6	5	5	6	1	5	3	5	2	3	2	3	2	5	3	3	3	3	2	4	2	6	5.333333333	6	4.666666667	6	5	4.4	4.4	4.4	4.2	4.4
21	woman	man	2	2	5	5	1	2	2	1	2	2	1	2	5	7	7	7	7	5	2	2	6	7	7	5	2	1	5	5	1	2	2	5	7	7	5	2	4	4	4	4.333333333	4	4	4	4	4	5	4
22	woman	man	1	1	2	1	2	1	1	1	2	1	2	1	5	6	1	5	4	6	4	1	4	5	5	5	1	1	2	1	2	1	4	1	2	3	2	1	1	1	1	1	1	1	3	3	3	3	3
23	man	man	4	7	6	7	5	7	4	1	1	1	2	1	4	7	7	7	6	7	4	7	7	6	6	7	4	7	7	7	5	7	5	7	7	6	5	7	4	6	6	6	6	6	4	5	5	5	4.2
24	woman	man	4	5	1	1	1	1	1	1	1	1	1	1	6	6	5	6	6	6	5	5	5	5	5	5	2	4	2	3	4	5	4	4	2	4	4	5	2.333333333	2.333333333	2	2.333333333	2.333333333	2.333333333	3.2	3	3.8	3	3.6
25	man	man	4	4	5	5	6	6	1	1	6	1	1	2	7	6	7	7	7	7	7	7	7	6	7	7	5	5	5	5	6	5	5	5	6	6	6	6	4.666666667	3.666666667	3.333333333	2.333333333	4	4.333333333	4.4	4.6	4	4.6	4.4
26	woman	man	4	3	3	3	3	5	5	6	3	6	3	5	6	2	5	3	3	3	6	6	7	7	6	6	4	3	3	3	3	3	6	6	7	7	1	3	5	5	5	5	5	5	3.4	3.4	3.6	3.4	3.2
27	woman	man	1	1	4	1	1	1	1	1	4	1	1	1	2	3	1	3	1	3	3	5	1	3	3	4	1	3	1	2	1	2	2	3	4	2	1	2	4	3	4	3.333333333	4	3	3	2.8	3	3.2	3
28	woman	man	5	2	5	5	5	5	4	1	4	4	3	3	5	4	5	5	5	5	5	5	5	5	5	5	5	4	3	4	5	4	5	6	5	5	4	5	4	4.333333333	4	4	4	4	3.8	3.6	3.8	3.8	3.8
29	man	man	3	4	4	5	3	4	2	1	1	1	1	1	6	7	7	7	5	7	5	3	5	5	3	3	3	4	4	3	2	3	3	3	3	3	3	4	4	4.666666667	4.666666667	4.333333333	4	4.666666667	4	4.4	4	4.2	3.8
30	woman	man	1	1	1	1	1	1	1	1	1	1	1	1	3	3	3	4	3	3	3	2	2	2	3	4	2	2	1	2	2	2	5	3	3	4	2	1	1.666666667	1.333333333	2	2	1.666666667	1	3	3	3.2	3.2	3.2
31	woman	man	3	1	5	1	5	1	2	1	6	1	3	1	3	4	6	5	4	5	7	1	7	1	7	1	2	1	6	1	4	1	1	2	7	1	2	1	1	1	1.333333333	1	1	1	3.2	2.6	4.2	3	3.2
32	man	man	1	1	2	1	1	1	3	1	2	3	4	1	3	2	2	1	3	1	3	2	2	2	3	1	3	1	1	1	1	1	3	2	2	2	3	2	1	1	1	1	1	1	3	3	3.2	3.2	3
33	man	man	1	1	1	1	3	2	1	1	1	1	3	3	2	4	3	6	1	2	4	2	5	2	3	3	1	1	1	1	2	3	2	1	6	1	4	2	1	1	4	6	1.666666667	2	1.2	2.2	3.2	3.6	1.2
34	woman	man	3	2	3	2	2	3	5	2	5	3	5	3	3	4	3	4	3	4	6	3	6	2	3	3	4	2	3	3	3	3	6	5	5	6	3	3	2	2	2	1.666666667	2	1.666666667	3.2	3.2	3.2	3.2	3.2
35	man	man	3	2	3	2	4	2	2	4	4	4	3	4	4	5	3	5	4	4	3	3	5	3	5	3	2	3	3	5	2	3	4	3	3	5	5	5	4	4	4	4	4	4	3	3.2	3.2	3.6	3.4
36	man	man	2	3	1	2	2	2	1	1	1	1	1	1	2	6	4	5	5	6	3	5	2	2	5	5	1	1	1	1	1	2	4	1	5	1	1	1	2	2	2	1	1.666666667	2	3	3	3.4	2.8	3.2
37	man	man	5	5	5	3	5	3	5	5	2	2	5	2	4	4	5	5	5	4	5	3	5	5	5	4	5	5	5	4	5	3	6	5	5	5	4	2	3.666666667	3.333333333	3	3.666666667	3	2.666666667	3.4	3.4	3.8	4	3.2
38	woman	man	7	5	6	5	6	6	5	3	7	5	6	6	7	7	7	7	7	7	7	7	7	7	7	7	6	4	6	4	6	5	7	6	6	5	6	5	4	4	4	4	3.666666667	4	4.8	4.6	4.8	4.6	4.8
39	man	man	5	5	4	4	5	3	2	4	3	3	2	2	6	4	4	3	5	5	6	7	6	4	5	2	5	5	3	3	5	2	6	5	4	3	3	5	5	5.666666667	4.333333333	4.333333333	4.333333333	4.666666667	3.8	3.8	3.8	3.6	3.2
40	man	man	2	1	2	1	1	1	1	1	1	1	1	1	1	2	1	1	1	3	5	3	5	2	5	3	2	1	1	1	1	1	3	1	2	1	2	1	1.333333333	3.333333333	2	2.666666667	1	2.666666667	3	3	3	3	3
[truncated: 1 more columns]
